# Supplementary material for: Isolation and Characterization of the Adamantinomatous Craniopharyngioma Primary Cells with Cancer-Associated Fibroblast Features
Source: Biomedicines. 2025 Apr 9;13(4):912. doi: 10.3390/biomedicines13040912 (PMC12025058; doi:10.3390/biomedicines13040912)
Supplement: Supplementary file 1 [file biomedicines-13-00912-s001.zip]

Archive with 1 entries (1 files):
- biomedicines-3535673-supplementary.pdf
